# Supplementary material for: Tuberculous Pleural Effusion-Derived Exosomal miR-130b-3p and miR-423-5p Promote the Proliferation of Lung Cancer Cells via Cyclin D1
Source: Int J Mol Sci. 2024 Sep 20;25(18):10119. doi: 10.3390/ijms251810119 (PMC11431986; doi:10.3390/ijms251810119)
Supplement: Supplementary file 1 [file ijms-25-10119-s001.zip]

Archive with 1 entries (1 files):
- ijms-3183776-supplementary.pdf
